# Supplementary material for: α-klotho reduces susceptibility to osteoarthritis: evidence from cross-sectional studies and Mendelian randomization
Source: Front Endocrinol (Lausanne). 2024 Nov 19;15:1450472. doi: 10.3389/fendo.2024.1450472 (PMC11611571; doi:10.3389/fendo.2024.1450472)
Supplement: Supplementary file 3 [file DataSheet3.xlsx]

## Sheet: Supplementary Table 1
Table S1. 5 index SNPs represented genetically predicted klotho levels
beta	se	pval	SNP	effect_allele	other_allele	eaf
-0.1177	0.0205	9.76293e-09	rs881301	C	T	0.4105
0.407	0.0395	6.64814e-25	rs8176747	G	C	0.0717
0.1812	0.0232	6.32121e-15	rs1056008	C	T	0.2688
-0.3198	0.0494	9.37346e-11	rs7333961	A	G	0.0465
0.2355	0.0217	1.54989e-27	rs12607664	T	G	0.3172

## Sheet: Supplementary Table 2
Table S2. 7 index SNPs represented genetically predicted OA
beta	se	pval	SNP	effect_allele	other_allele	eaf
-0.00375606	0.000687024	4.70002e-08	rs55722102	C	T	0.20046
0.00309587	0.000554753	2.59998e-08	rs6676685	C	A	0.533001
-0.0035839	0.000547086	5.40008e-11	rs3755381	C	T	0.523596
0.00777317	0.00105838	1.99986e-13	rs13107325	T	C	0.07186
0.00324079	0.00056556	1e-08	rs12917376	T	C	0.573142
-0.00330888	0.000582357	1.29999e-08	rs35467336	CT	C	0.66146
0.0126905	0.00187828	1.39991e-11	rs75621460	A	G	0.026307

## Sheet: Supplementary Table 3
Table S4. 27 index SNPs represented genetically predicted hip OA
beta	se	pval	SNP	effect_allele	other_allele	eaf
-0.0665	0.012	2.83498e-08	rs12040949	T	C	0.3843
-0.0811	0.0131	5.57494e-10	rs11583641	T	C	0.2764
-0.095	0.0121	4.37119e-15	rs4338381	G	A	0.3681
-0.0751	0.0126	2.556e-09	rs74767794	G	A	0.3171
0.0828	0.0127	7.30466e-11	rs2785988	A	C	0.2988
-0.0886	0.0117	3.25987e-14	rs7571789	C	T	0.5239
-0.0673	0.0123	4.55795e-08	rs1835323	T	C	0.3428
0.0907	0.0121	8.20163e-14	rs3774355	A	G	0.3601
0.0715	0.012	2.49799e-09	rs798748	C	T	0.6183
-0.0795	0.012	2.9621e-11	rs1913707	G	A	0.3877
0.1558	0.0191	3.88329e-16	rs12209223	A	C	0.1032
0.0842	0.012	2.11787e-12	rs2396502	C	A	0.6018
0.1263	0.0224	1.60398e-08	rs115740542	C	T	0.0741
0.1093	0.0184	2.65999e-09	rs80287694	G	A	0.1131
-0.1087	0.0185	4.49697e-09	rs60890741	CA	C	0.1362
-0.0691	0.0117	3.10699e-09	rs2929451	T	A	0.511
0.0716	0.0119	1.65402e-09	rs13300602	G	A	0.4508
-0.0826	0.0117	1.67109e-12	rs34687269	T	A	0.4684
-0.0782	0.0132	2.73502e-09	rs10896015	A	G	0.2695
0.1518	0.0148	1.24796e-24	rs10492367	T	G	0.19
0.1625	0.0268	1.32999e-09	rs79056043	G	A	0.0503
0.0759	0.0117	7.37734e-11	rs11059094	T	C	0.4777
-0.0783	0.0118	3.45939e-11	rs12901372	G	C	0.4669
0.0964	0.014	5.29785e-12	rs62063281	G	A	0.2229
0.0965	0.0146	3.77485e-11	rs7222178	A	T	0.1991
0.2785	0.0396	1.95614e-12	rs4252548	T	C	0.022
0.0876	0.0132	3.20184e-11	rs2836618	A	G	0.2613

## Sheet: Supplementary Table 4
Table S4. 10 index SNPs represented genetically predicted knee OA
beta	se	pval	SNP	effect_allele	other_allele	eaf
-0.0655	0.0093	1.95884e-12	rs17567417	C	G	0.4698
-0.0584	0.0103	1.49799e-08	rs12470967	G	A	0.5746
-0.064	0.0114	1.96902e-08	rs9277552	T	C	0.2105
0.0679	0.0106	1.269e-10	rs1078301	T	A	0.2685
0.0612	0.0097	3.19396e-10	rs56116847	A	G	0.3563
0.0578	0.0094	8.40001e-10	rs4775006	A	C	0.4114
0.0622	0.0094	3.87704e-11	rs6499244	A	T	0.5596
0.0694	0.0114	1.17801e-09	rs35087650	ATT	A	0.2589
-0.0566	0.0095	2.386e-09	rs8067763	A	G	0.5936
-0.0935	0.0095	4.77309e-23	rs143384	G	A	0.4034
